# Supplementary material for: HLA-DRB1 May Be Antagonistically Regulated by the Coordinately Evolved Promoter and 3′-UTR under Stabilizing Selection
Source: PLoS One. 2011 Oct 18;6(10):e25794. doi: 10.1371/journal.pone.0025794 (PMC3196528; doi:10.1371/journal.pone.0025794)
Supplement: Table S1 — Neutral test in DRB1 promoter region and 3′ non-coding region with our data. (XLS) [file pone.0025794.s007.xls]

## Sheet: Sheet1
Table S1 Neutral test in DRB1 promoter region and 3’ non-coding region with our data.
lineages	pi	theta	Tajima's D	P	Fu and Li's D*	P	Fu and Li's F*	P
All promoter lineages	0.05053	0.03035	2.43186	<0.05	2.09095	P < 0.02	2.73971	P < 0.02
H1	0.0023	0.00231	-0.00264	>0.10	1.40026	P < 0.05	1.17262	P > 0.10
H2	0.0048	0.0043	0.50888	>0.10	1.30473	0.10 > P	1.24816	P > 0.10
						> 0.05
H3	0.00083	0.00192	-2.37453	<0.001	-3.26961	P < 0.02	-3.47765	P < 0.02
H4	0.00051	0.00046	0.59446	>0.10	0.22792	P > 0.10	0.33669	P > 0.10
All 3’ NCR lineages	0.07263	0.04387	2.3799	< 0.05	1.8129	P < 0.02	2.43049	P < 0.02
UTH1	0.00381	0.00638	-1.84699	< 0.05	-2.50331	P < 0.02	-2.65713	P < 0.02
UTH2	0.00584	0.00435	1.47856	> 0.10	0.9753	P > 0.10	1.26515	P > 0.10
UTH3	6e-05	0.00013	-1.14915	> 0.10	-1.36547	P > 0.10	-1.48111	P > 0.10
UTH4	0.00192	0.00145	1.71257	> 0.10	1.17556	P > 0.10	1.41888	P > 0.10
